# Supplementary material for: Nutrient‐Synbiotic Complex Ameliorates LPS‐Induced Depressive‐Like Behavior via Modulation of Gut Microbiota and Tryptophan Metabolism in Mice
Source: Food Sci Nutr. 2025 Jul 15;13(7):e70628. doi: 10.1002/fsn3.70628 (PMC12263506; doi:10.1002/fsn3.70628)
Supplement: Supplementary file 2 — Data S1. [file FSN3-13-e70628-s001.xlsx]

## Sheet: behaviorial tests
ID	Entries in the center (cnt)	Time in the center (sec)	Distance in center (cm)	Distance in center (%)	Distance in the open arms(cm)	Time in the open arms(sec)	Entries into the closed arms (cnt)	open/closed arms by time	immobility duration(sec)TST	immobility duration(sec)FST	sucrose preference rate(%)
C1	33	64.06	676.66	36.6412	333.11	115.06	9	1.49061	53.52	9.28	61.2245
C2	23	51.44	462.13	30.8692	352.65	92.38	7	1.0468	17.36	62.92	83.0189
C3	20	47.44	374.04	32.1208	155.22	46.94	10	0.334688	19.8	70.76	78.7234
C4	16	23.88	309.36	18.0442	111.94	43.69	16	0.285668	2.2	12.1	74.6988
C5	22	25.62	460.62	29.3047	221.49	54.12	19	0.477881	41.2	6.2	67.7419
C6	24	24.44	1428.87	25.39	88.66	45.31	5	0.325971	21.48	33.35	81.3953
M1	9	12.56	138.11	9.43935	171.87	54.75	17	0.574803	24.35	65.65	85.4545
M2	12	36.69	278.09	19.8867	116.76	23.94	21	0.142449	90.1	155.95	71.875
M3	11	18.37	198.66	16.5487	101.19	31.25	16	0.198174	42.1	146.65	65
M4	13	12.44	133.05	8.83419	139.69	47.44	23	0.345974	67.88	37.95	82.3529
M5	14	14.44	189.12	11.6907	63.9	62.75	18	0.527311	22.02	88.25	75.5556
M6	20	16.27	482.72	24.51	88.78	41.37	9	0.336341	109.28	95.3	70.9677
N1	18	32	436.52	21.4751	219.03	52.94	16	0.352065	67.36	1.9	67.9487
N2	26	63.87	513.33	33.5278	125.98	41.31	16	1.38996	8.76	23	68.4783
N3	30	43.31	620.93	27.7514	223.12	72.25	18	0.661691	44.16	66.65	75.7143
N4	19	19.38	354.53	19.8607	271.49	88.37	15	0.948278	0.15	0.05	98.8571
N5	18	18.06	279.6	16.9085	306.77	101	11	1.21966	0.6	2.5	83.9286
N6	18	31.4	874.29	26.66	102.08	56.25	9	0.46875	12.84	89.4	60.241
pre1	19	26.75	234.01	23.524	219.57	78.94	15	0.700133	18	108.18	55.3846
pre2	15	28.94	409.42	31.2456	152.83	44.44	10	0.300534	52.24	118.32	70.2128
pre3	22	20.19	251.57	21.7407	217.91	74.25	11	0.597586	8.28	2.96	61.2903
pre4	14	28.06	423.71	22.7864	315.13	75.81	11	0.786085	31.2	26.32	77.7778
pre5	20	46.12	492.1	36.3775	180.35	79.12	7	1.15723	45.28	34.12	53.8462
pre6	24	28.76	420.02	33.74	196.63	86.94	13	0.939283	0.25	65.12	71.2329
pro1	13	15.75	221.45	12.3389	252.54	66.31	19	0.609411	51.12	11.02	66.6667
pro2	16	11.81	224.53	15.542	161.05	61.56	11	0.60282	32.38	89.9	65.4545
pro3	20	23.63	244.33	18.0938	203.76	66.37	10	0.480072	47.2	11.3	96.2963
pro4	14	30	319.25	20.9953	196.32	72.87	20	0.635753	44.9	2.7	98.5075
pro5	14	38	270.61	26.2585	120.12	49.37	17	0.339453	41.18	92.55	68.8525
pro6	11	18.1	551.09	29.85	267.54	69.56	8	0.634151	36.16	8.7	97.8261
U1	15	19.56	333.67	22.8877	196.1	55.25	11	0.393406	28.55	13.25	58.9744
U2	26	41.75	426.47	31.0234	173.71	89	14	0.873663	23.12	70.5	61.6667
U3	23	32.69	389.77	26.2319	158.16	80.3	12	0.768421	21.92	16.87	78.1818
U4	23	29	368.42	20.7177	140.89	45.81	11	0.3278	1.52	17.94	84
U5	24	32.25	509.59	29.0832	167.01	56.56	14	0.411166	44.16	9.44	58.8235
U6	14	32.8	655.01	24.04	273.15	74.69	11	0.661325	20.12	27.9	89.2308

## Sheet: serum
ID	Try (ng/mL)	5-HT (ng/mL)	Kyn (ng/mL)	BDNF (ng/mL)
C1	254.716	254.415	174.624	72.3344
C2	236.948	213.041	158.264	85.3635
C3	232.822	220.497	143.392	74.1357
C4	235.967	196.55	158.661	85.8562
C5	249.201	207.895	157.372	76.0824
C6	247.241	234.854	154.993	76.6397
M1	245.852	186.959	240.507	72.8352
M2	239.276	212.661	172.393	65.3716
M3	217.015	180.848	184.91	69.58
M4	194.468	178.099	177.078	75.2746
M5	194.059	226.404	202.484	65.1616
M6	179.028	179.474	220.331	72.8918
N1	264.478	225.585	197.081	76.3328
N2	218.485	222.778	182.952	92.5121
N3	251.285	223.684	204.17	87.4152
N4	247.404	250.877	140.467	84.3376
N5	259.127	238.48	199.435	70.2504
N6	275.874	210.994	188.232	78.853
pre1	224.081	207.456	177.97	74.6769
pre2	237.683	197.047	163.767	80.2504
pre3	283.675	219.24	191.033	79.2973
pre4	243.075	217.661	160.446	84.4669
pre5	264.682	196.959	164.461	67.1082
pre6	235.395	195.673	126.314	72.7867
pro1	263.375	232.485	201.319	78.1502
pro2	270.074	230.673	158.091	90.3554
pro3	289.435	226.988	189.446	80.2181
pro4	263.171	227.778	198.617	72.5606
pro5	243.524	227.018	197.477	73.9984
pro6	218.158	242.251	184.216	79.0549
U1	233.231	243.392	171.03	71.9305
U2	262.599	195.088	153.951	80.4443
U3	246.383	239.444	174.351	74.685
U4	209.663	244.444	178.491	70
U5	250.263	192.368	185.654	86.1632
U6	254.43	231.286	158.661	80.6785

## Sheet: brain
ID	Try (μg/g)	5-HT (μg/g)	Kyn (μg/g)	BDNF (μg/g)
C1	20.8439	103.625	20.0004	11.8242
C2	16.5377	94.9307	20.6268	9.3468
C3	19.9216	99.3424	19.6901	9.0724
C4	19.442	116.135	17.6744	12.7346
C5	17.9082	90.1189	19.853	9.705
M1	26.0399	89.9856	22.9404	7.7469
M2	24.6581	84.7066	26.9028	9.6547
M3	18.8582	79.4725	24.9585	9.6899
M4	20.0736	71.9241	26.5324	9.2372
M5	20.8654	91.7904	21.4748	8.6497
N1	25.5294	102.09	25.1636	12.1818
N2	25.8125	120.994	18.8431	10.695
N3	23.9242	99.1582	23.6489	12.5208
N4	21.9404	103.614	21.3333	10.9021
N5	21.4281	109.997	20.6715	9.8101
pre1	24.3963	102.269	18.5944	11.7511
pre2	22.4128	93.523	19.5121	10.9868
pre3	24.0789	87.5212	20.0017	10.7177
pre4	25.6914	118.182	20.0144	12.453
pre5	26.3793	109.012	18.3849	9.2571
pro1	27.0588	136.718	20.0582	15.0129
pro2	26.654	123.615	20.8063	9.8435
pro3	29.2339	90.1167	18.4045	13.189
pro4	27.3646	120.914	21.8151	12.553
pro5	29.5908	92.4131	16.3804	12.8435
U1	22.9954	121.43	19.546	10.7432
U2	22.3137	116.397	15.8984	10.6093
U3	23.2246	121.87	16.9607	10.3157
U4	21.0663	104.785	18.1924	11.537
U5	21.2701	98.5135	14.7887	10.353

## Sheet: number of verve cells in nissel
Con	Mod	Nut	Pre	Pro	Uni
124	64	96	89	77	93
111	57	86	103	91	73
126	71	83	88	78	80
112	74	74	92	70	90
116	66	84	81	87	89
123	56	65	77	90	98

## Sheet: TEM
ID	number of synapses	curvature of synaptic interface	average thickness of PSD (nm)	length of thickened zone (nm)	average width of synaptic cleft (nm)	maximal thickness of PSD (nm)	maximal width of synaptic cleft (nm)
C1	12	194.047	41.844	352.003	10.31	55.303	11.048
C2	10	154.562	65.599	350.231	9.48	90.967	12.394
C3	9	134.109	67.947	318.111	10.687	88.895	13.245
C4	9	73.1952	37.561	272.433	11.003	44.12	15.305
C5	10	122.798	41.906	339.767	10.315	62.27	11.76
C6	8	68.9966	45.446	313.421	11.051	59.985	15.185
C7			51.7		10.178	63.571	12.826
C8			28.192		11.999	37.76	17.858
C9			43.549		11.619	55.478	11.874
M1	3	223.614	32.319	250.456	14.874	35.131	18.426
M2	8	268.554	30.012	194.473	13.347	38.775	15.965
M3	7	404.001	27.418	267.649	15.277	37.668	15.814
M4	5	277.058	24.751	220.127	14.762	32.927	17.06
M5	5	279.277	48.483	281.318	14.632	56.693	16.281
M6	5	265.553	37.972	269.698	16.783	44.737	19.561
M7			16.132		12.286	20.003	14.32
M8			34.547		13.664	41.237	17.659
M9			28.133		13.378	35.621	16.533
N1	10	266.008	39.875	284.504	10.52	50.498	15.002
N2	9	186.864	25.326	231.469	12.985	31.43	15.207
N3	9	186.029	32.888	312.712	11.986	40.86	17.201
N4	8	175.89	48.086	257.86	8.111	50.337	9.52
N5	10	327.444	47.33	301.135	9.061	59.655	12.448
N6	8	204.353	46.269	289.539	10.177	70.766	12.654
N7			60.439		11.731	70.88	14.474
N8			61.495		12.59	68.471	14.938
N9			52.107		14.335	61.039	16.251
N10			42.893		9.791	48.47	12.919
pre1	9	208.968	40.791	217	10.434	46.029	13.9
pre2	8	199.021	44.441	355.069	14.659	50.192	18.516
pre3	10	209.451	47.977	263.877	15.986	56.495	19.625
pre4	8	232.465	41.595	324.878	13.819	49.046	17.135
pre5	8	278.326	54.917	286.159	12.923	66.06	16.962
pre6	10	90.7271	45.988	204.77	12.868	63.632	15.954
pre7			45.149		11.373	52.814	12.131
pre8			45.882		13.919	47.861	21.347
pre9			31.048		10.73	35.783	14.014
pro1	7	208.837	48.049	346.262	10.523	56.086	14.825
pro2	8	216.985	48.282	266.887	11.041	62.364	13.652
pro3	9	227.901	35.805	341.89	14.127	44.187	15.867
pro4	7	122.462	30.777	264.225	13.211	43.816	24.677
pro5	11	228.519	55.279	358.787	10.549	66.32	12.522
pro6	9	260.392	35.869	276.024	11.83	39.892	12.982
pro7			41.063		15.308	48.298	17.84
pro8			39.024		9.031	46.168	11.732
pro9			52.917		13.389	58.126	16.375
pro10			40.406		12.509	45.79	15.322
U1	7	223.071	46.009	227.433	10.987	58.575	16.353
U2	8	189.472	34.147	299.633	13.536	44.858	20.752
U3	9	207.082	31.466	296.922	8.331	42.373	10.638
U4	10	186.642	36.859	314.102	12.396	45.029	16.573
U5	9	216.643	46.386	247.45	11.35	53.451	16.177
U6	7	188.549	42.639	272.729	12.141	56.035	13.798
U7			40.174		11.628	47.65	14.556
U8			38.238		9.107	47.093	11.068
U9			29.325		9.649	47.197	10.284
U10			48.597		10.89	62.612	16.217
